# Supplementary material for: Prenatal Melatonin Therapy Enhances Postnatal Lung Development in a Mouse Model of Inflammation-Induced Preterm Birth
Source: Antioxidants (Basel). 2025 Sep 8;14(9):1094. doi: 10.3390/antiox14091094 (PMC12466731; doi:10.3390/antiox14091094)
Supplement: Supplementary file 1 [file antioxidants-14-01094-s001.zip]

Archive with 3 entries (2 files):
- antioxidants-3813599-supplementary/
- antioxidants-3813599-supplementary/Supplementary Excel file (Supplementary Data S1).xlsx
- antioxidants-3813599-supplementary/Supplementary figure (Supplementary Data S2).pdf
