# Supplementary material for: Prenatal Melatonin Therapy Enhances Postnatal Lung Development in a Mouse Model of Inflammation-Induced Preterm Birth
Source: Antioxidants (Basel). 2025 Sep 8;14(9):1094. doi: 10.3390/antiox14091094 (PMC12466731; doi:10.3390/antiox14091094)
Supplement: Supplementary file 1 [file antioxidants-14-01094-s001.zip › antioxidants-3813599-supplementary/Supplementary Excel file (Supplementary Data S1).xlsx]

## Sheet: Figure 1. Ptgs2
	Ptgs2				Ptgs2				Ptgs2
Samples	Ct	Relative amounts		Samples	Ct	Relative amounts		Samples	Ct	Relative amounts
Myometrium-PBS-1	29.1258	1		Decidua-PBS-1	27.8296	1		Placenta-PBS-1	23.9879	1
	28.2305				27.9385				24.0782
Myometrium-PBS-2	27.4591	1.35378		Decidua-PBS-2	27.7811	0.629333		Placenta-PBS-2	24.2713	0.890424
	27.5732				28.1154				24.4777
Myometrium-PBS-3	26.1983	3.61071		Decidua-PBS-3	28.2095	0.759033		Placenta-PBS-3	25.0465	0.496153
	26.0285				28.519				25.1555
Myometrium-PBS-4	25.9699	3.02376		Decidua-PBS-4	27.7769	0.741635		Placenta-PBS-4	24.0585	1.051
	26.5834				28.007				24.2509
Myometrium-LPS-1	22.4378	51.6068		Decidua-LPS-1	22.8415	25.4711		Placenta-LPS-1	24.1371	1.17515
	22.3994				22.7895				24.6181
Myometrium-LPS-2	22.2051	50.7482		Decidua-LPS-2	23.8747	13.2614		Placenta-LPS-2	22.9334	1.85365
	22.6153				23.5097				23.0914
Myometrium-LPS-3	24.5446	17.3548		Decidua-LPS-3	24.1411	10.7242		Placenta-LPS-3	23.781	1.04763
	24.4068				24.0265				23.7551
Myometrium-LPS-4	22.1657	79.699		Decidua-LPS-4	24.7877	5.4761		Placenta-LPS-4	23.7967	1.13543
	21.3835				24.8952				23.8249
Myometrium-LPS-5	24.3032	13.4494		Decidua-LPS-5	22.0802	32.6846		Placenta-LPS-5	24.2046	0.987073
	24.2539				22.5215				24.2637
Myometrium-LM-1	23.4039	29.7803		Decidua-LM-1	26.409	4.13311		Placenta-LM-1	23.6339	1.17428
	23.9096				26.3786				23.9222
Myometrium-LM-2	25.4098	12.8737		Decidua-LM-2	27.6659	1.51111		Placenta-LM-2	25.8797	0.507928
	25.0551				27.9401				26.1527
Myometrium-LM-3	24	41.0747		Decidua-LM-3	25.6815	4.30351		Placenta-LM-3	24.671	0.864936
	23.5				26.0009				24.4595
Myometrium-LM-4	23.8574	27.7448		Decidua-LM-4	26.1393	3.38605		Placenta-LM-4	24.7951	0.580681
	23.6436				26.0306				24.9302
				Decidua-LM-5	25.6746	4.59927		Placenta-LM-5	24.81	0.656562
					26.1142				24.56

## Sheet: Figure 1. IL-6
	IL-6				IL-6				IL-6
Samples	Ct	Relative amounts		Samples	Ct	Relative amounts		Samples	Ct	Relative amounts
Myometrium-PBS-1	30.3255	1		Decidua-PBS-1	29.5113	1		Placenta-PBS-1	30.4784	1
	30.554				29.3719				30.6302
Myometrium-PBS-2	29.3477	1.13677		Decidua-PBS-2	30.51	0.332548		Placenta-PBS-2	30.6902	1.04935
	29.5304				30.7401				30.6472
Myometrium-PBS-3	25.1	10.61		Decidua-PBS-3	28.7596	1.35741		Placenta-PBS-3	30.3511	0.915447
	25.8				29.2497				31.2762
Myometrium-PBS-4	25.9	11.9662		Decidua-PBS-4	27.7128	1.93623		Placenta-PBS-4	30.2817	1.09199
	25.1				27.8258				31.0593
Myometrium-LPS-1	24.9417	16.7662		Decidua-LPS-1	25.8676	6.59047		Placenta-LPS-1	26.9263	10.6278
	25.1206				25.6773				27.2748
Myometrium-LPS-2	23.3303	36.9591		Decidua-LPS-2	25.1834	9.5972		Placenta-LPS-2	25.6723	13.6584
	23.8983				24.8392				26.0378
Myometrium-LPS-3	25.6657	18.1401		Decidua-LPS-3	24.5123	13.7286		Placenta-LPS-3	24.0805	35.4957
	25.2292				24.4569				24.082
Myometrium-LPS-4	23.1174	47.5354		Decidua-LPS-4	25.3673	6.90413		Placenta-LPS-4	25.5646	16.6561
	23.1616				25.4603				25.626
Myometrium-LPS-5	26.2167	19.3576		Decidua-LPS-5	25.1749	8.27913		Placenta-LPS-5	24.1662	43.3596
	25.6529								24.198
Myometrium-LM-1	25.3917	18.7996		Decidua-LM-1	27.1996	5.33096		Placenta-LM-1	25.6569	23.8388
	25.2439				27.2457				26.5755
Myometrium-LM-2	25.0994	24.8762		Decidua-LM-2	30.0377	0.996596		Placenta-LM-2	27.7499	7.71667
	25.4151				30.0923				28.6747
Myometrium-LM-3	24.4433	24.5236		Decidua-LM-3	27.878	2.775		Placenta-LM-3	27.5467	6.67372
	24.5211				27.6607				27.679
Myometrium-LM-4	25.5598	17.7639		Decidua-LM-4	28.0643	2.04141		Placenta-LM-4	27.3698	5.65593
	25.2987				28.3099				27.7761
				Decidua-LM-5	28.2331	2.46659		Placenta-LM-5	27.1765	7.79675
					28.0557				26.8442

## Sheet: Figure 1. TNF-a
	TNF-α				TNF-α				TNF-α
Samples	Ct	Relative amounts		Samples	Ct	Relative amounts		Samples	Ct	Relative amounts
Myometrium-PBS-1	29.2877	1		Decidua-PBS-1	29.3036	1		Placenta-PBS-1	28.0026	1
	29.896				29.4213				28.0869
Myometrium-PBS-2	28.8533	0.928865		Decidua-PBS-2	28.8333	0.898728		Placenta-PBS-2	28.0074	1.19685
	29.1898				28.9465				27.8899
Myometrium-PBS-3	28.8806	1.18982		Decidua-PBS-3	27.8148	2.77642		Placenta-PBS-3	28.2451	0.825731
	28.5052				28.0225				28.5009
Myometrium-PBS-4	28.6798	0.874109		Decidua-PBS-4	29.0625	0.739715		Placenta-PBS-4	28.0236	1.1899
	29.4373				29.7572				27.9385
Myometrium-LPS-1	26.028	8.03285		Decidua-LPS-1	26.2826	6.27166		Placenta-LPS-1	24.2184	19.6466
	26.096				26.3551				24.1699
Myometrium-LPS-2	26.2211	5.81378		Decidua-LPS-2	25.2915	12.048		Placenta-LPS-2	24.8053	8.87991
	26.8278				25.2215				24.5762
Myometrium-LPS-3	27.0013	5.98162		Decidua-LPS-3	27.4054	3.13882		Placenta-LPS-3	22.9139	26.8931
	26.9195				27.2831				23.0102
Myometrium-LPS-4	25.5514	10.7176		Decidua-LPS-4	26.4707	4.5481		Placenta-LPS-4	24.1803	12.7836
	25.6006				26.6579				24.2762
Myometrium-LPS-5	26.5518	4.52216		Decidua-LPS-5	26.132	6.3554		Placenta-LPS-5	23.2507	28.5516
	27.0953				26.5429				23.2593
Myometrium-LM-1	26.7271	6.53311		Decidua-LM-1	29.3099	1.30824		Placenta-LM-1	25.0238	11.8517
	26.7492				29.8679				25.5499
Myometrium-LM-2	27.2552	4.7542		Decidua-LM-2	30.4922	0.728913		Placenta-LM-2	26.2865	5.06739
	27.2524				30.2308				27.0772
Myometrium-LM-3	27.8638	4.57961		Decidua-LM-3	28.0147	2.35508		Placenta-LM-3	25.6735	6.65098
	27.4964				28.3733				25.4399
Myometrium-LM-4	27.2799	6.98289		Decidua-LM-4	28.3328	2.14524		Placenta-LM-4	25.5966	5.25702
	27.2289				28.1151				25.629
				Decidua-LM-5	28.5762	1.9239		Placenta-LM-5	25.8259	4.69071
					28.6813				25.7429

## Sheet: Figure 2. Edn1
	Edn1				Edn1				Edn1
Samples	Ct	Relative amounts		Samples	Ct	Relative amounts		Samples	Ct	Relative amounts
Myometrium-PBS-1	29.2877	1		Decidua-PBS-1	29.3036	1		Placenta-PBS-1	28.0026	1
	29.896				29.4213				28.0869
Myometrium-PBS-2	28.8533	0.928865		Decidua-PBS-2	28.8333	0.898728		Placenta-PBS-2	28.0074	1.19685
	29.1898				28.9465				27.8899
Myometrium-PBS-3	28.8806	1.18982		Decidua-PBS-3	27.8148	2.77642		Placenta-PBS-3	28.2451	0.825731
	28.5052				28.0225				28.5009
Myometrium-PBS-4	28.6798	0.874109		Decidua-PBS-4	29.0625	0.739715		Placenta-PBS-4	28.0236	1.1899
	29.4373				29.7572				27.9385
Myometrium-LPS-1	26.028	8.03285		Decidua-LPS-1	26.2826	6.27166		Placenta-LPS-1	24.2184	19.6466
	26.096				26.3551				24.1699
Myometrium-LPS-2	26.2211	5.81378		Decidua-LPS-2	25.2915	12.048		Placenta-LPS-2	24.8053	8.87991
	26.8278				25.2215				24.5762
Myometrium-LPS-3	27.0013	5.98162		Decidua-LPS-3	27.4054	3.13882		Placenta-LPS-3	22.9139	26.8931
	26.9195				27.2831				23.0102
Myometrium-LPS-4	25.5514	10.7176		Decidua-LPS-4	26.4707	4.5481		Placenta-LPS-4	24.1803	12.7836
	25.6006				26.6579				24.2762
Myometrium-LPS-5	26.5518	4.52216		Decidua-LPS-5	26.132	6.3554		Placenta-LPS-5	23.2507	28.5516
	27.0953				26.5429				23.2593
Myometrium-LM-1	26.7271	6.53311		Decidua-LM-1	29.3099	1.30824		Placenta-LM-1	25.0238	11.8517
	26.7492				29.8679				25.5499
Myometrium-LM-2	27.2552	4.7542		Decidua-LM-2	30.4922	0.728913		Placenta-LM-2	26.2865	5.06739
	27.2524				30.2308				27.0772
Myometrium-LM-3	27.8638	4.57961		Decidua-LM-3	28.0147	2.35508		Placenta-LM-3	25.6735	6.65098
	27.4964				28.3733				25.4399
Myometrium-LM-4	27.2799	6.98289		Decidua-LM-4	28.3328	2.14524		Placenta-LM-4	25.5966	5.25702
	27.2289				28.1151				25.629
				Decidua-LM-5	28.5762	1.9239		Placenta-LM-5	25.8259	4.69071
					28.6813				25.7429

## Sheet: Figure 4E 
	Tnf-α				Il-1β
Samples	Ct	Relative amounts		Samples	Ct	Relative amounts
PND3 -PBS-1	29.8	1.02976		PND3 -PBS-1	30.0021	1.02976
	29.7786				29.7786
PND3 -PBS-2	29.2	1.45239		PND3 -PBS-2	29.1657	1.56198
	29.15				29.139
PND3 -PBS-3	29.9	0.948652		PND3 -PBS-3	29.8889	0.995632
	29.65				29.6929
PND3 -PBS-4	29.55	0.992087		PND3 -PBS-4	29.653	1.03745
	29.5				29.5502
PND3 -LPS-1	26.7	6.29282		PND3 -LPS-1	27	7.14614
	27				26.5
PND3 -LPS-2	26.57	8.38703		PND3 -LPS-2	25.6713	13.0724
	26.1				25.6985
PND3 -LPS-3	27.2	3.62163		PND3 -LPS-3	26.7	6.04506
	27.5				26.5
PND3 -LPS-4	27.2	3.71927		PND3 -LPS-4	26.5	5.86375
	27.3				26.7
PND3 -LM-1	29.51	1.05963		PND3 -LM-1	29.4134	1.12119
	29.25				29.3457
PND3 -LM-2	30.06	0.992832		PND3 -LM-2	31.0558	0.87163
	29.2538				29.2538
PND3 -LM-3	31.8	0.458405		PND3 -LM-3	37.6392	0.63215
	30.39				29.3863
PND3 -LM-4	29.56	0.918202		PND3 -LM-4	28.5559	1.75244
	29.8				28.8773

## Sheet: Figure 4G
Samples	Band intensity (TNF-α/GAPDH)		Samples	Band intensity (IL-1β/GAPDH)
PND3 -PBS-1	1.31359		PND3 -PBS-1	8.6603
PND3 -PBS-2	1.64431		PND3 -PBS-2	4.6595
PND3 -PBS-3	0.817021		PND3 -PBS-3	4.6462
PND3 -PBS-4	0.630287		PND3 -PBS-4	2.45713
PND3 -LPS-1	1.08216		PND3 -LPS-1	19.8182
PND3 -LPS-2	0.861458		PND3 -LPS-2	21.4645
PND3 -LPS-3	0.971774		PND3 -LPS-3	7.84729
PND3 -LPS-4	1.17856		PND3 -LPS-4	6.9982
PND3 -LM-1	0.404813		PND3 -LM-1	4.73397
PND3 -LM-2	0.531779		PND3 -LM-2	2.0321
PND3 -LM-3	0.689115		PND3 -LM-3	2.9692
PND3 -LM-4	0.779951		PND3 -LM-4	3.56841
